# Supplementary material for: The chromatin-remodeling enzyme Smarca5 regulates erythrocyte aggregation via Keap1-Nrf2 signaling
Source: eLife. 2021 Oct 26;10:e72557. doi: 10.7554/eLife.72557 (PMC8594921; doi:10.7554/eLife.72557)
Supplement: Figure 6—figure supplement 1—source data 2. [file elife-72557-fig6-figsupp1-data2.zip]

Archive with 4 entries (4 files):
- Figure6S1SourceData2a.tif
- __MACOSX/._Figure6S1SourceData2a.tif
- Figure6S1SourceData2b.tif
- __MACOSX/._Figure6S1SourceData2b.tif
